# Supplementary material for: Towards Generalized Bioimpedance Models for Bladder Monitoring: The Role of Waist Circumference and Fat Thickness
Source: Sensors (Basel). 2025 Dec 16;25(24):7635. doi: 10.3390/s25247635 (PMC12736868; doi:10.3390/s25247635)
Supplement: Supplementary file 1 [file sensors-25-07635-s001.zip]

Archive with 1 entries (1 files):
- sensors-3990719-supplementary.pdf
